# Supplementary material for: Fast and multiplexed superresolution imaging with DNA-PAINT-ERS
Source: Nat Commun. 2020 Aug 28;11:4339. doi: 10.1038/s41467-020-18181-6 (PMC7455722; doi:10.1038/s41467-020-18181-6)
Supplement: Supplementary file 10 — Source Data [file 41467_2020_18181_MOESM10_ESM.xlsx]

## Sheet: Fig. 2a
Dwell-time analysis (middle panel)
	(unit: s)
0% EC	5% EC	10% EC	15% EC
1.44	0.36	0.75	0.09					On-rate analysis (Sorted # of localizations / Sorted # of localizations at 0% EC)
6.45	1.8	0.15	0.18
9	3.15	0.21	0.63				Dataset #	0% EC	5% EC	10% EC	15% EC
14.1	0.9	0.36	0.09				1	1	1.4	1.21	0.95
1.29	0.3	0.27	0.21				2	1	1.42	1.42	1.13
0.81	1.14	0.27	0.27				3	1	0.99	0.77	0.97
1.5	1.2	0.12	0.33				Mean	1	1.27	1.13	1.02
1.38	0.93	1.02	0.36				SD	0	0.24	0.33	0.1
2.7	4.5	0.66	0.24
2.94	3.72	0.84	0.15
2.76	0.75	0.54	1.08
3.09	1.65	0.39	0.21
1.44	0.69	0.42	0.09
2.4	1.08	0.39	0.09
3.15	12	0.99	0.3
2.79	0.33	1.17	0.54
1.44	0.15	0.18	0.24
3.33	0.21	0.9	0.45
4.8	5.1	0.66	0.18
1.98	0.24	1.62	0.18
2.13	1.2	0.21	0.3
5.58	3.75	0.33	0.3
0.9	0.3	1.08	0.24
0.39	0.6	0.66	0.09
1.11	0.27	0.54	0.09
6	0.33	0.66	0.09
0.75	0.36	0.78	0.12
1.89	0.66	0.84	0.15
1.23	0.6	0.69	0.09
3.99	3.9	0.12	0.15
0.33	0.33	0.12	0.21
2.7	0.39	0.33	0.06
2.34	2.1	0.75	0.15
1.29	0.24	0.57	0.33
4.26	1.2	0.27	0.15
1.17	15	0.21	0.42
2.85	0.75	0.18	0.3
1.89	0.96	0.9	1.2
5.4	0.36	0.24	0.21
7.5	4.95	0.54	0.24
1.68	0.27	0.48	0.18
0.75	0.45	0.75	0.21
1.95	0.66	0.09	0.09
1.05	6.75	0.27	0.3
6	2.1	0.15	0.36
0.45	1.26	0.39	0.18
1.59	0.36	0.51	0.3
4.14	0.9	0.12	0.15
2.1	1.98	0.57	0.09
6.15	0.54	0.15	0.21
		0.27	0.15
		0.18	0.27
		0.24	0.15
		0.27	0.24
		0.27	0.15
		0.6	0.24
		0.42	0.21
		0.69	0.09
			0.15

## Sheet: Fib. 2b
Effect of Sequence Repeats on Binding Rate
Construct	1x	2x	3x
exp 1	1.14	4.24	5.14
exp 2	1.3	3.12	5.4
exp 3	1	3.59	4.34
Normalized binding (mean)	1.15	3.65	4.95
Normalized binding (SD)	0.15	0.5	0.55

## Sheet: Fig. 2c
Effect of PEG linker length on localization density (normalized to docking strand fluorescence)
Group	PEG4	PEG8	PEG16
1	0.915908	1.52651	1.79968
2	1.18907	1.54794	1.4301
3	0.894483	1.20514	1.26
4	1.09	1.34	1.84
5	0.91	1.21
6		1.66
Mean	1	1.4	1.6
SD	0.13	0.19	0.28

## Sheet: Suppl. Fig. 2d
Comparing IS2-A with IS2-B
Group	IS2-A / IS2-B
1	2.5
2	2.6
3	3.9
4	2.9
Mean	3
SD	0.6

## Sheet: Suppl. Fig. 2e
Comparing IS2-C with IS2-B
Group	IS2-C / IS2-B
1	1.6
2	1.3
3	1.4
4	1.35
Mean	1.4
SD	0.1
